# Supplementary material for: Roxadustat Efficacy and Safety in Patients Receiving Peritoneal Dialysis: Pooled Analysis of Four Phase 3 Studies
Source: J Clin Med. 2024 Nov 8;13(22):6729. doi: 10.3390/jcm13226729 (PMC11595076; doi:10.3390/jcm13226729)
Supplement: Supplementary file 1 [file jcm-13-06729-s001.zip]

Archive with 1 entries (1 files):
- jcm-3225913-supplementary.pdf
